# Supplementary material for: Running Speed Can Be Predicted from Foot Contact Time during Outdoor over Ground Running
Source: PLoS One. 2016 Sep 20;11(9):e0163023. doi: 10.1371/journal.pone.0163023 (PMC5029865; doi:10.1371/journal.pone.0163023)
Supplement: S1 File — (XLSX) [file pone.0163023.s001.xlsx]

## Sheet: calibration runs
subject number		125mvel(m/s)	mean ground contacttime (ms)	meanstridefreq(stride/min)	meanstridelength(m)	leglength(m)	legplusfoot(m)	LogFroude	Froude number
1	day1	3.10174	251.19	81.832	2.27422	0.91	1.18	-0.0803411	0.831111
		3.22997	247.045	81.8224	2.36853	0.91	1.18	-0.0451529	0.901254
		2.38095	294.083	78.872	1.81125	0.91	1.18	-0.31005	0.489723
		3.65497	226.763	82.8457	2.64707	0.91	1.18	0.0622168	1.15403
		2.74123	270.451	79.0769	2.07992	0.91	1.18	-0.187661	0.649141
		2.6824	273.5	79.1576	2.03321	0.91	1.18	-0.206503	0.62158
		3.66569	228.838	80.6268	2.72789	0.91	1.18	0.0647603	1.16081
		4.12541	214.758	82.7513	2.99119	0.91	1.18	0.167384	1.47022
		2.70563	276.039	78.6741	2.06342	0.91	1.18	-0.199015	0.63239
		4.04531	212.324	82.9299	2.92679	0.91	1.18	0.150352	1.41368
		3.20513	246.698	79.9186	2.40629	0.91	1.18	-0.0518602	0.887442
		2.9976	259.25	79.3121	2.2677	0.91	1.18	-0.110003	0.776242
	day2	3.40599	236.811	81.1777	2.51744	0.91	1.18	0.000936883	1.00216
		3.75375	224.028	82.4885	2.73038	0.91	1.18	0.0853805	1.21725
		2.6824	271.868	79.7499	2.01811	0.91	1.18	-0.206503	0.62158
		4.38596	206.469	85.9372	3.06221	0.91	1.18	0.220579	1.6618
		3.19693	246.659	80.8835	2.37151	0.91	1.18	-0.0540845	0.882908
		3.10174	250.523	80.7439	2.30487	0.91	1.18	-0.0803411	0.831111
		3.28084	240.69	81.5641	2.41344	0.91	1.18	-0.0315809	0.929863
		3.69822	225.211	82.5651	2.6875	0.91	1.18	0.0724356	1.18151
		2.62055	271.241	79.6153	1.97491	0.91	1.18	-0.226768	0.593242
		4.09836	210.735	84.2977	2.91706	0.91	1.18	0.161669	1.45101
		3.29815	238.262	81.2568	2.43536	0.91	1.18	-0.0270094	0.939703
		2.94811	256.227	80.2636	2.20382	0.91	1.18	-0.124463	0.750823
2		125mvel(m/s)	meancontacttime (ms)	meanstridefreq(stride/min)	meanstridelength(m)	leglength(m)	legplusfoot(m)	LogFroude	Froude number
	day1	3.73134	225.057	84.7991	2.64013	0.925	1.24	0.0586397	1.14456
		4.23729	206.879	86.8714	2.92659	0.925	1.24	0.169085	1.476
		2.82805	269.275	80.5574	2.10637	0.925	1.24	-0.182115	0.657483
		4.66418	192.533	86.8684	3.22155	0.925	1.24	0.25246	1.78838
		3.88199	223.514	83.376	2.7936	0.925	1.24	0.0930176	1.23885
		3.49162	237.2	81.7339	2.56316	0.925	1.24	0.00096328	1.00222
		3.90625	221.086	82.7391	2.8327	0.925	1.24	0.0984294	1.25438
		4.43262	206.032	85.7417	3.10185	0.925	1.24	0.208231	1.61522
		2.94118	266	79.7241	2.21352	0.925	1.24	-0.148049	0.711134
		4.94071	185.5	88.3791	3.35422	0.925	1.24	0.302488	2.00673
		3.84615	222.611	82.8341	2.78592	0.925	1.24	0.0849626	1.21608
		3.30688	248.122	81.2349	2.44246	0.925	1.24	-0.0462543	0.898971
	day2	3.55114	227.189	85.4671	2.49298	0.925	1.24	0.015644	1.03668
		4.61255	195.452	89.1737	3.10352	0.925	1.24	0.242791	1.749
		3.15657	257.106	83.369	2.27176	0.925	1.24	-0.086661	0.819104
		5.12295	180.429	93.0067	3.30489	0.925	1.24	0.33395	2.15749
		4.2517	212.529	87.0566	2.9303	0.925	1.24	0.172035	1.48605
		3.77644	226	84.6267	2.67748	0.925	1.24	0.0690733	1.17239
		4.26621	204.765	87.0933	2.93906	0.925	1.24	0.174994	1.49622
		4.68165	200.161	89.3228	3.14476	0.925	1.24	0.255707	1.8018
		3.4153	241.024	83.723	2.44757	0.925	1.24	-0.0182328	0.958886
		5.04032	180.483	91.7303	3.29683	0.925	1.24	0.319826	2.08846
		3.89408	222.222	85.0993	2.74555	0.925	1.24	0.0957193	1.24658
		3.74251	229.162	84.4871	2.65781	0.925	1.24	0.0612364	1.15143
3		125mvel(m/s)	meancontacttime (ms)	meanstridefreq(stride/min)	meanstridelength(m)	leglength(m)	legplusfoot(m)	LogFroude	Froude number
	day1	3.10174	280.735	92.0676	2.02139	0.85	1.135	-0.0634549	0.864062
		3.83436	239.048	94.9238	2.42364	0.85	1.135	0.12072	1.32044
		2.63158	333.614	82.7363	1.90841	0.85	1.135	-0.206232	0.621968
		4.43262	212.528	96.8701	2.74551	0.85	1.135	0.246657	1.76464
		3.10174	275.918	85.3587	2.18026	0.85	1.135	-0.0634549	0.864062
		2.9274	291.48	84.3659	2.08193	0.85	1.135	-0.113701	0.769661
		3.04136	285.404	89.5392	2.03801	0.85	1.135	-0.0805285	0.830752
		3.51124	256.761	91.7687	2.29571	0.85	1.135	0.0442552	1.10727
		2.42718	342.164	81.9511	1.77705	0.85	1.135	-0.276459	0.529104
		3.9557	229.3	92.8322	2.55667	0.85	1.135	0.147781	1.40534
		2.84091	296.83	84.0309	2.02847	0.85	1.135	-0.13975	0.724853
		2.85388	293.375	83.4032	2.05307	0.85	1.135	-0.135793	0.731488
	day2	3.01205	289.5	87.368	2.06853	0.85	1.135	-0.088941	0.814815
		3.62319	241.14	90.6265	2.39876	0.85	1.135	0.071517	1.17901
		2.58799	329.25	80.4094	1.93111	0.85	1.135	-0.220739	0.601535
		4.34028	208.194	94.0897	2.76775	0.85	1.135	0.22837	1.69188
		2.94118	286.245	82.0751	2.15011	0.85	1.135	-0.109623	0.776922
		2.82805	292.78	81.4049	2.08443	0.85	1.135	-0.143689	0.718308
		3.24675	272.067	84.1851	2.31401	0.85	1.135	-0.0237663	0.946746
		3.73134	240.538	86.3627	2.59233	0.85	1.135	0.0970655	1.25045
		2.39006	346.852	80.0348	1.79176	0.85	1.135	-0.289848	0.513041
		3.94322	227.921	89.1379	2.65423	0.85	1.135	0.145037	1.39649
		2.64831	313.764	80.6909	1.96922	0.85	1.135	-0.200729	0.629899
		2.47036	336.182	80.1766	1.84869	0.85	1.135	-0.261146	0.548093
4		125mvel(m/s)	meancontacttime (ms)	meanstridefreq(stride/min)	meanstridelength(m)	leglength(m)	legplusfoot(m)	LogFroude	Froude number
	day1	2.77778	323.867	77.201	2.15887	1	1.315	-0.2232	0.598136
		3.43407	294.256	78.6435	2.61997	1	1.315	-0.0389775	0.914161
		2.7115	335.72	76.8104	2.11807	1	1.315	-0.244177	0.569932
		5	230.769	84.8079	3.53741	1	1.315	0.287345	1.93796
		3.56125	293.028	77.1501	2.7696	1	1.315	-0.00738897	0.98313
		3.07125	312.349	77.0899	2.39039	1	1.315	-0.135964	0.7312
		2.76549	333.375	75.913	2.18578	1	1.315	-0.227052	0.592855
		3.84615	275.412	79.3191	2.90938	1	1.315	0.0594585	1.14672
		2.7115	341.64	76.7474	2.11981	1	1.315	-0.244177	0.569932
		4.92126	233.52	82.4046	3.58324	1	1.315	0.273558	1.8774
		3.57143	290.568	77.8012	2.75427	1	1.315	-0.00491082	0.988756
		3.23834	306.462	77.8182	2.49685	1	1.315	-0.0899493	0.812925
	day2	3.125	302.495	78.1138	2.40034	1	1.315	-0.120895	0.757016
		3.67647	276.375	79.8021	2.76419	1	1.315	0.0202674	1.04777
		2.72331	330.638	77.0997	2.11932	1	1.315	-0.2404	0.57491
		4.4484	244.145	82.5351	3.23382	1	1.315	0.185813	1.53396
		3.31565	295.065	77.8363	2.55587	1	1.315	-0.0694574	0.852202
		2.84091	319.412	76.4082	2.23084	1	1.315	-0.20368	0.625633
		2.69978	331.199	76.7046	2.11183	1	1.315	-0.247937	0.565019
		3.77644	275.38	78.7741	2.87641	1	1.315	0.0435693	1.10553
		2.60417	342.238	76.4857	2.04287	1	1.315	-0.279257	0.525706
		4.77099	230.131	83.2398	3.43897	1	1.315	0.246623	1.7645
		3.73134	275.334	78.3268	2.85829	1	1.315	0.0331357	1.07928
		3.18878	299.161	77.352	2.47345	1	1.315	-0.103347	0.78823
5		125mvel(m/s)	meancontacttime (ms)	meanstridefreq(stride/min)	meanstridelength(m)	leglength(m)	legplusfoot(m)	LogFroude	Froude number
	day1	3.9557	239.5	87.7494	2.70477	1.01	1.33	0.0789252	1.19929
		4.71698	224.379	86.8696	3.25797	1.01	1.33	0.231808	1.70533
		2.91375	297.588	83.5212	2.09318	1.01	1.33	-0.186615	0.650706
		5.2521	216.444	88.9238	3.54377	1.01	1.33	0.325145	2.1142
		4.09836	252.735	84.5469	2.90846	1.01	1.33	0.1097	1.28736
		3.69822	265.27	83.9163	2.64423	1.01	1.33	0.020466	1.04825
		4.3554	235.625	85.6035	3.05273	1.01	1.33	0.162536	1.4539
		4.98008	227.481	85.1616	3.50868	1.01	1.33	0.278952	1.90087
		3.14861	285.565	81.9609	2.30496	1.01	1.33	-0.119282	0.759833
		5.55556	212	86.9341	3.83432	1.01	1.33	0.373934	2.36556
		4.1806	248.125	82.9177	3.02512	1.01	1.33	0.126957	1.33954
		3.9185	255.303	82.6456	2.84479	1.01	1.33	0.070718	1.17684
	day2	4.38596	226.9	87.8626	2.99511	1.01	1.33	0.16861	1.47438
		4.92126	221.222	86.9081	3.39756	1.01	1.33	0.268632	1.85623
		3.35121	274.795	84.9742	2.36628	1.01	1.33	-0.0651183	0.860759
		5.27426	210.407	89.1726	3.5488	1.01	1.33	0.328803	2.13208
		4.09836	247.242	83.8866	2.93136	1.01	1.33	0.1097	1.28736
		3.93082	253.265	83.6374	2.8199	1.01	1.33	0.0734451	1.18425
		4.1806	235.265	86.4958	2.89998	1.01	1.33	0.126957	1.33954
		4.77099	229.931	85.3518	3.35388	1.01	1.33	0.241697	1.7446
		3.33333	280.163	82.7753	2.41618	1.01	1.33	-0.0697632	0.851602
		5.29661	216.48	87.8309	3.61828	1.01	1.33	0.332475	2.15018
		4.16667	245.152	83.8764	2.98058	1.01	1.33	0.124057	1.33063
		4.03226	247.219	83.5111	2.89705	1.01	1.33	0.095576	1.24617
6		125mvel(m/s)	meancontacttime (ms)	meanstridefreq(stride/min)	meanstridelength(m)	leglength(m)	legplusfoot(m)	LogFroude	Froude number
	day1	4.4964	218.48	82.6336	3.26482	0.99	1.28	0.206851	1.61009
		4.80769	211.407	83.6958	3.44655	0.99	1.28	0.264994	1.84075
		3.42466	262	76.504	2.68587	0.99	1.28	-0.0296447	0.934018
		5.31915	197.625	86.4682	3.69094	0.99	1.28	0.352805	2.25323
		3.90625	243.97	77.781	3.01327	0.99	1.28	0.0846411	1.21518
		3.51124	253.861	76.9579	2.73752	0.99	1.28	-0.00795895	0.981841
		4.09836	232.433	76.9736	3.19462	0.99	1.28	0.126341	1.33765
		4.31034	232.517	78.5834	3.29103	0.99	1.28	0.170145	1.4796
		2.96912	276.14	74.8396	2.38039	0.99	1.28	-0.153623	0.702064
		4.73485	216.923	80.5789	3.52563	0.99	1.28	0.251733	1.78539
		3.57143	254.167	76.1404	2.81435	0.99	1.28	0.00680496	1.01579
		3.62319	251.406	77.0982	2.81967	0.99	1.28	0.0193029	1.04545
	day2	3.78788	249.625	80.941	2.80788	0.99	1.28	0.0579132	1.14265
		3.89408	243.735	80.7474	2.89353	0.99	1.28	0.081931	1.20762
		3.05623	275.273	77.4176	2.36864	0.99	1.28	-0.128506	0.743866
		4.34028	228.414	79.6315	3.27027	0.99	1.28	0.176156	1.50022
		3.61272	257.914	76.8691	2.8199	0.99	1.28	0.0167889	1.03941
		3.25521	264.462	76.1161	2.56598	0.99	1.28	-0.0737214	0.843876
		3.68732	247.889	78.246	2.82748	0.99	1.28	0.0345417	1.08278
		3.9185	245.758	78.9517	2.97789	0.99	1.28	0.0873597	1.22281
		2.87356	282.283	76.0614	2.26677	0.99	1.28	-0.182037	0.657601
		4.43262	225.786	78.6548	3.38132	0.99	1.28	0.194443	1.56474
		3.38753	262.946	76.1001	2.67085	0.99	1.28	-0.0391117	0.913878
		3.34225	262.743	76.396	2.62494	0.99	1.28	-0.0508022	0.889606
7		125mvel(m/s)	meancontacttime (ms)	meanstridefreq(stride/min)	meanstridelength(m)	leglength(m)	legplusfoot(m)	LogFroude	Froude number
	day1	2.64831	338.708	78.2223	2.03137	0.95	1.24	-0.239155	0.576561
		3.05623	315.261	80.253	2.28495	0.95	1.24	-0.114717	0.767861
		2.23214	377.443	75.684	1.76958	0.95	1.24	-0.387647	0.409594
		3.55114	289.6	83.1837	2.56142	0.95	1.24	0.015644	1.03668
		2.7533	340.408	77.3835	2.1348	0.95	1.24	-0.205382	0.623186
		2.57202	343.396	77.3079	1.99619	0.95	1.24	-0.264543	0.543822
		2.91375	316.354	79.5857	2.19669	0.95	1.24	-0.156185	0.697935
		3.11721	317.205	80.1742	2.33282	0.95	1.24	-0.0975594	0.798805
		2.2007	382.156	76.4605	1.72693	0.95	1.24	-0.399967	0.398137
		3.81098	278.108	85.5459	2.67293	0.95	1.24	0.0769816	1.19394
		2.77778	333.82	78.411	2.12555	0.95	1.24	-0.197696	0.634314
		2.58264	344.863	77.236	2.0063	0.95	1.24	-0.260961	0.548326
	day2	2.24014	376.678	76.7915	1.75031	0.95	1.24	-0.384539	0.412535
		2.6096	341.34	78.0834	2.00524	0.95	1.24	-0.251942	0.559833
		2.04583	417.515	75.6573	1.62244	0.95	1.24	-0.463353	0.34407
		3.05623	310.362	82.7671	2.21554	0.95	1.24	-0.114717	0.767861
		2.39006	368.254	77.3364	1.85428	0.95	1.24	-0.328274	0.469598
		2.1815	396.226	76.0065	1.72209	0.95	1.24	-0.40758	0.391219
		2.39464	357.034	76.3893	1.88087	0.95	1.24	-0.326612	0.471399
		2.46063	360.393	76.7108	1.9246	0.95	1.24	-0.302998	0.497739
		1.98413	418.739	74.4201	1.59967	0.95	1.24	-0.489952	0.32363
		2.89352	316.531	80.7906	2.1489	0.95	1.24	-0.162238	0.688275
		2.1777	395.873	75.6521	1.72714	0.95	1.24	-0.409094	0.389857
		2.08681	403.625	75.2019	1.66497	0.95	1.24	-0.446124	0.357994
8		125mvel(m/s)	meancontacttime (ms)	meanstridefreq(stride/min)	meanstridelength(m)	leglength(m)	legplusfoot(m)	LogFroude	Froude number
	day1	3.61272	280.394	79.7202	2.71905	1.01	1.33	0.00014718	1.00034
		4.37063	251.032	83.8383	3.1279	1.01	1.33	0.165567	1.46409
		2.87356	336.723	77.1282	2.23542	1.01	1.33	-0.198679	0.632879
		5.02008	219.414	92.3299	3.26227	1.01	1.33	0.285901	1.93153
		4.1806	256	83.6307	2.99933	1.01	1.33	0.126957	1.33954
		3.7092	275.556	81.4217	2.73333	1.01	1.33	0.0230396	1.05448
		3.61272	281.868	81.5834	2.65695	1.01	1.33	0.00014718	1.00034
		4.46429	244.581	86.2313	3.10626	1.01	1.33	0.183983	1.52751
		2.55102	371.981	76.7317	1.99476	1.01	1.33	-0.302093	0.498778
		4.98008	220.069	91.8764	3.25225	1.01	1.33	0.278952	1.90087
		3.99361	266.147	82.7382	2.89608	1.01	1.33	0.0872107	1.22239
		3.58166	283.657	81.4437	2.63863	1.01	1.33	-0.00735148	0.983215
	day2	3.79939	268.312	81.6023	2.79359	1.01	1.33	0.0439076	1.10639
		4.08497	263.667	83.3565	2.94036	1.01	1.33	0.106857	1.27896
		2.91375	320.851	77.5507	2.25433	1.01	1.33	-0.186615	0.650706
		4.71698	231.1	89.6089	3.15838	1.01	1.33	0.231808	1.70533
		3.9185	264.829	82.5505	2.84807	1.01	1.33	0.070718	1.17684
		3.53107	284.054	80.3322	2.63735	1.01	1.33	-0.0197071	0.955637
		3.68732	271.641	83.2185	2.65853	1.01	1.33	0.0179	1.04208
		4.28082	255.452	83.7798	3.06577	1.01	1.33	0.147534	1.40454
		3.09406	306.911	80.3183	2.31135	1.01	1.33	-0.134463	0.733731
		4.54545	239.312	88.4976	3.08175	1.01	1.33	0.199634	1.58356
		4.08497	258.794	84.209	2.91059	1.01	1.33	0.106857	1.27896
		3.74251	274.412	82.198	2.73183	1.01	1.33	0.0308064	1.07351
9		125mvel(m/s)	meancontacttime (ms)	meanstridefreq(stride/min)	meanstridelength(m)	leglength(m)	legplusfoot(m)	LogFroude	Froude number
	day1	3.36022	293.167	79.262	2.54363	0.98	1.28	-0.0461448	0.899198
		3.99361	262.735	82.0352	2.9209	0.98	1.28	0.103852	1.27014
		2.52016	367	74.894	2.01898	0.98	1.28	-0.296022	0.505799
		4.77099	225.857	85.8522	3.33433	0.98	1.28	0.258338	1.81275
		3.10174	320.605	76.8531	2.42156	0.98	1.28	-0.115669	0.76618
		3.16456	312.275	78.1901	2.42836	0.98	1.28	-0.0982531	0.79753
		3.36927	296.564	78.727	2.56781	0.98	1.28	-0.0438068	0.904052
		3.67647	279.778	80.0623	2.75521	0.98	1.28	0.0319832	1.07642
		2.34522	379.175	73.8208	1.90614	0.98	1.28	-0.358513	0.438013
		4.38596	248	83.8924	3.13685	0.98	1.28	0.185251	1.53197
		3.10174	312.19	76.8381	2.42203	0.98	1.28	-0.115669	0.76618
		2.89352	326.341	76.658	2.26475	0.98	1.28	-0.176026	0.666766
	day2	3.31565	295.676	78.6264	2.53018	0.98	1.28	-0.0577417	0.875504
		3.81098	270.765	80.7482	2.83175	0.98	1.28	0.0631934	1.15663
		2.30203	387.759	73.6856	1.87447	0.98	1.28	-0.374659	0.422028
		4.59559	238.3	85.0045	3.24377	0.98	1.28	0.225803	1.68191
		3.22165	312.325	76.8883	2.51402	0.98	1.28	-0.0827224	0.826566
		3.01205	317.721	76.76	2.35439	0.98	1.28	-0.141155	0.722512
		3.29815	299.439	77.9932	2.53726	0.98	1.28	-0.0623374	0.866289
		3.9185	269.758	80.8435	2.90821	0.98	1.28	0.0873597	1.22281
		2.13311	401.968	73.5885	1.73922	0.98	1.28	-0.440854	0.362365
		4.22297	251.281	82.9319	3.05526	0.98	1.28	0.152358	1.42023
		3.01205	318.182	76.1574	2.37302	0.98	1.28	-0.141155	0.722512
		2.79642	330.977	75.3354	2.22718	0.98	1.28	-0.205674	0.622768
10		125mvel(m/s)	meancontacttime (ms)	meanstridefreq(stride/min)	meanstridelength(m)	leglength(m)	legplusfoot(m)	LogFroude	Froude number
	day1	3.04878	324.024	79.3977	2.30393	0.97	1.27	-0.12722	0.74607
		3.30688	311.884	82.1775	2.41444	0.97	1.27	-0.0566363	0.877736
		2.46063	362.19	79.6685	1.85315	0.97	1.27	-0.31338	0.485982
		3.96825	275.618	83.4484	2.8532	0.97	1.27	0.101726	1.26394
		3.40599	308.976	80.147	2.54981	0.97	1.27	-0.0309848	0.93114
		3.1407	318.837	80.6606	2.33623	0.97	1.27	-0.101419	0.791737
		3.34225	312.659	80.8374	2.48072	0.97	1.27	-0.0473959	0.896611
		3.61272	298.676	80.9725	2.67699	0.97	1.27	0.0201951	1.0476
		2.52525	366.161	78.5477	1.92896	0.97	1.27	-0.290863	0.511843
		3.93082	287.059	80.9427	2.91378	0.97	1.27	0.0934931	1.2402
		2.91375	344.065	77.339	2.26051	0.97	1.27	-0.166567	0.681448
		2.58799	359.118	77.2973	2.00886	0.97	1.27	-0.269547	0.537592
	day2	3.07125	326.537	78.8941	2.33573	0.97	1.27	-0.120842	0.757109
		3.42466	303.35	81.0984	2.53371	0.97	1.27	-0.0262384	0.941373
		2.44141	365.724	78.2577	1.87182	0.97	1.27	-0.320193	0.478418
		3.81098	282.114	81.6165	2.80162	0.97	1.27	0.0665996	1.16573
		3.05623	324.844	78.3466	2.34055	0.97	1.27	-0.125099	0.749723
		2.91375	329.8	78.7539	2.21989	0.97	1.27	-0.166567	0.681448
		3.04878	319.8	79.0251	2.31479	0.97	1.27	-0.12722	0.74607
		3.25521	313.286	79.9352	2.44339	0.97	1.27	-0.0703152	0.850521
		2.49004	356.614	78.58	1.90128	0.97	1.27	-0.30306	0.497668
		3.62319	293.081	79.9163	2.72024	0.97	1.27	0.0227091	1.05368
		2.86697	337	76.9818	2.23453	0.97	1.27	-0.180626	0.659742
		2.76549	334.447	78.1509	2.12319	0.97	1.27	-0.21193	0.613862
11		125mvel(m/s)	meancontacttime (ms)	meanstridefreq(stride/min)	meanstridelength(m)	leglength(m)	legplusfoot(m)	LogFroude	Froude number
	day1	3.21337	312.333	80.1596	2.40523	0.98	1.32	-0.0983221	0.797403
		3.66569	298.053	82.6498	2.66112	0.98	1.32	0.0160683	1.03769
		2.10084	403.286	73.2895	1.7199	0.98	1.32	-0.467457	0.340834
		4.31034	272.667	85.8684	3.01183	0.98	1.32	0.156781	1.43477
		3.26371	326.825	78.1588	2.50544	0.98	1.32	-0.0848205	0.822583
		2.88684	348.447	77.3131	2.24037	0.98	1.32	-0.191399	0.643578
		3.13283	330.146	76.2035	2.46668	0.98	1.32	-0.120369	0.757934
		4.01929	286.364	80.0731	3.01172	0.98	1.32	0.0960563	1.24755
		2.10793	407.73	72.7672	1.73808	0.98	1.32	-0.464532	0.343137
		4.96032	256.519	85.4747	3.48196	0.98	1.32	0.278776	1.9001
		3.72024	306.618	78.2546	2.85241	0.98	1.32	0.0288985	1.06881
		2.88684	354.022	75.6758	2.28884	0.98	1.32	-0.191399	0.643578
	day2	3.10174	322.324	76.1371	2.44433	0.98	1.32	-0.129033	0.742963
		4.00641	292.848	80.4596	2.98764	0.98	1.32	0.0932679	1.23956
		2.36742	386.089	73.8116	1.92443	0.98	1.32	-0.363691	0.432822
		4.48029	268.226	85.281	3.15214	0.98	1.32	0.190369	1.55013
		3.33333	324.462	76.8725	2.60171	0.98	1.32	-0.0664854	0.858054
		2.86697	352.348	76.3054	2.25434	0.98	1.32	-0.197396	0.634752
		3.05623	330.81	76.1483	2.40812	0.98	1.32	-0.14187	0.721324
		4.03226	286.824	82.274	2.94061	0.98	1.32	0.0988537	1.25561
		2.39006	387.091	74.1258	1.9346	0.98	1.32	-0.355426	0.441137
		4.57875	268.258	85.8528	3.19996	0.98	1.32	0.209252	1.61902
		3.52113	311.694	77.7454	2.71743	0.98	1.32	-0.0188796	0.957459
		2.86697	350.091	75.6656	2.2734	0.98	1.32	-0.197396	0.634752
12		125mvel(m/s)	meancontacttime (ms)	meanstridefreq(stride/min)	meanstridelength(m)	leglength(m)	legplusfoot(m)	LogFroude	Froude number
	day1	2.34522	278.9	82.3017	1.70972	0.88	1.15	-0.312001	0.487527
		2.71739	261.316	85.6809	1.90292	0.88	1.15	-0.184062	0.654542
		1.88822	342.643	84.9639	1.33343	0.88	1.15	-0.500263	0.316036
		3.09406	246.86	87.4944	2.12178	0.88	1.15	-0.0713096	0.848575
		2.31481	299.281	81.0678	1.71324	0.88	1.15	-0.323334	0.474969
		2.05931	326	81.6282	1.51367	0.88	1.15	-0.424924	0.375903
		2.27687	304.464	85.2284	1.60289	0.88	1.15	-0.337692	0.459524
		2.48016	282.5	82.2563	1.80909	0.88	1.15	-0.263408	0.545246
		1.71939	356.096	84.4436	1.22169	0.88	1.15	-0.581616	0.26205
		2.58264	274.375	81.3514	1.90481	0.88	1.15	-0.228238	0.591238
		1.95008	324.654	81.7449	1.43134	0.88	1.15	-0.472263	0.337083
		1.93498	343.532	83.5726	1.3892	0.88	1.15	-0.479012	0.331885
	day2	2.12585	307.423	85.6645	1.48896	0.88	1.15	-0.397301	0.400589
		2.29358	307.065	79.0945	1.73988	0.88	1.15	-0.33134	0.466294
		1.44844	427.538	79.5565	1.09238	0.88	1.15	-0.730568	0.185965
		2.67666	277.054	83.7237	1.91821	0.88	1.15	-0.197181	0.635067
		1.99045	347.553	81.1628	1.47145	0.88	1.15	-0.454466	0.351183
		1.80636	365.083	82.0388	1.3211	0.88	1.15	-0.538759	0.289228
		1.78317	363.805	83.0387	1.28844	0.88	1.15	-0.549983	0.281849
		2.33645	306.032	80.2888	1.74603	0.88	1.15	-0.315254	0.483889
		2.68817	277.302	79.5244	2.02819	0.88	1.15	-0.193453	0.640542
		2.03252	322.014	78.3254	1.55698	0.88	1.15	-0.436297	0.366187
		1.95618	346.329	79.4515	1.47727	0.88	1.15	-0.469549	0.339197
13		125mvel(m/s)	meancontacttime (ms)	meanstridefreq(stride/min)	meanstridelength(m)	leglength(m)	legplusfoot(m)	LogFroude	Froude number
	day1	4.07166	226.297	97.3529	2.50942	0.89	1.175	0.157836	1.43826
		4.4964	214.184	101.086	2.66886	0.89	1.175	0.244024	1.75398
		3.34225	251.5	94.3867	2.12461	0.89	1.175	-0.0136301	0.969103
		4.94071	191.811	108.655	2.72829	0.89	1.175	0.325872	2.11774
		3.86997	233.698	97.152	2.39005	0.89	1.175	0.113708	1.2993
		3.74251	237.489	96.6125	2.32424	0.89	1.175	0.0846202	1.21512
		3.60231	237.851	95.9957	2.25154	0.89	1.175	0.0514542	1.12578
		3.98089	229.268	97.1955	2.45745	0.89	1.175	0.138254	1.37485
		3.00481	261.857	92.9943	1.9387	0.89	1.175	-0.106074	0.783297
		4.77099	200.865	107.078	2.67338	0.89	1.175	0.295511	1.97474
		4.07166	229.524	98.4188	2.48225	0.89	1.175	0.157836	1.43826
		3.59195	242.444	95.7743	2.25026	0.89	1.175	0.0489547	1.11932
	day2	3.47222	246.659	95.1143	2.19035	0.89	1.175	0.0195082	1.04594
		3.98089	227.767	98.6192	2.42198	0.89	1.175	0.138254	1.37485
		2.62055	285.841	90.9366	1.72904	0.89	1.175	-0.224924	0.595767
		4.4484	215.744	102.112	2.61383	0.89	1.175	0.234701	1.71672
		3.48189	254.234	92.8694	2.24954	0.89	1.175	0.0219243	1.05178
		3.4153	250.174	93.6788	2.18745	0.89	1.175	0.00515098	1.01193
		3.51124	244.489	94.4696	2.23007	0.89	1.175	0.0292132	1.06958
		4.13907	228.525	98.4215	2.52327	0.89	1.175	0.172099	1.48628
		2.72926	284.295	90.9688	1.80013	0.89	1.175	-0.189618	0.646223
		4.15282	227.05	98.3036	2.53469	0.89	1.175	0.17498	1.49617
		3.62319	250.067	93.4452	2.3264	0.89	1.175	0.056475	1.13887
		3.33333	255.761	92.8262	2.15456	0.89	1.175	-0.0159494	0.963941
14		125mvel(m/s)	meancontacttime (ms)	meanstridefreq(stride/min)	meanstridelength(m)	leglength(m)	legplusfoot(m)	LogFroude	Froude number
	day1	3.72024	278.25	78.8359	2.83138	0.97	1.27	0.0456687	1.11088
		4.43262	247.8	83.2488	3.19473	0.97	1.27	0.197849	1.57706
		3.08642	307.727	78.9794	2.34473	0.97	1.27	-0.116563	0.764605
		5	225.889	86.9344	3.45088	0.97	1.27	0.302467	2.00663
		3.53107	283.658	80.1843	2.64222	0.97	1.27	0.000340774	1.00078
		3.20513	294.214	79.5525	2.41737	0.97	1.27	-0.0837819	0.824552
		3.35121	295.575	77.8014	2.58443	0.97	1.27	-0.0450704	0.901425
		3.99361	262.788	81.8248	2.92841	0.97	1.27	0.107259	1.28014
		2.80269	326.959	77.4471	2.17131	0.97	1.27	-0.200322	0.630489
		4.94071	226.407	86.015	3.44641	0.97	1.27	0.292106	1.95932
		3.52113	281.789	80.095	2.63771	0.97	1.27	-0.00210941	0.995155
		3.02663	303.651	78.675	2.30821	0.97	1.27	-0.133553	0.735271
	day2	3.5014	289.152	78.4329	2.67852	0.97	1.27	-0.00698913	0.984036
		4.41696	255.161	84.1425	3.14963	0.97	1.27	0.194774	1.56594
		2.86041	329.667	77.9028	2.20306	0.97	1.27	-0.182616	0.656726
		4.82625	235.214	87.5309	3.30826	0.97	1.27	0.271748	1.8696
		3.24675	304.071	79.3596	2.45472	0.97	1.27	-0.0725742	0.846108
		3.05623	312.044	79.343	2.31116	0.97	1.27	-0.125099	0.749723
		3.26371	299.95	78.6142	2.49093	0.97	1.27	-0.0680503	0.854968
		3.9185	270.229	81.9002	2.87069	0.97	1.27	0.0907659	1.23244
		2.64271	338.808	77.7894	2.03835	0.97	1.27	-0.251375	0.560564
		4.84496	232.172	87.7466	3.31292	0.97	1.27	0.275108	1.88412
		3.22997	303	80.0382	2.42132	0.97	1.27	-0.0770746	0.837385
		3.06373	311.386	79.336	2.31702	0.97	1.27	-0.122973	0.753402

## Sheet: 4 km runs
subject number	day	distance (m)	velocity (averaged per 125m interval) derived from contacttime (m/s)		velocity from Garmin (m/s)	mean velocity ( total 4 km) as derived from stopwatchtiming (table 2)
1	1	125	3.15658	3.03398	3.11878	first 125m
1	1	250	3.08443	3.07125	3.07548
1	1	375	3.14015	3.04878	3.03738
1	1	500	2.98084	2.91375	2.86682
1	1	625	2.91329	2.80899	2.83044
1	1	750	2.89716	2.81532	2.77261
1	1	875	2.94202	2.83447	2.874
1	1	1000	3.11231	3.01932	3.04167
1	1	1125	2.99968	2.96912	2.92326
1	1	1250	2.78835	2.78396	2.78935
1	1	1375	3.13169	3.03398	3.075
1	1	1500	3.04883	3.05623	3.00333
1	1	1625	2.9487	2.90698	2.94341
1	1	1750	3.07618	3.08642	3.07262
1	1	1875	3.10607	3.10559	3.10829
1	1	2000	3.06148	3.10559	2.95146	around turning point
1	1	2125	3.20817	3.10945	3.18195	around turning point
1	1	2250	3.34131	3.27225	3.277
1	1	2375	3.34172	3.24675	3.29769
1	1	2500	3.52375	3.42466	3.40974
1	1	2625	3.46964	3.33333	3.30421
1	1	2750	3.4727	3.40599	3.43526
1	1	2875	3.57054	3.48189	3.52568
1	1	3000	3.46574	3.45304	3.45919
1	1	3125	3.46551	3.45304	3.46757
1	1	3250	3.39691	3.42466	3.42342
1	1	3375	3.53496	3.53607	3.51972
1	1	3500	3.48777	3.53607	3.53778
1	1	3625	3.48146	3.49162	3.47541
1	1	3750	3.48915	3.54108	3.53611
1	1	3875	3.46616	3.5014	3.5073
1	1	4000	3.45148	3.56125	3.28583	3.19895	last 125 m
1	2	125	3.33238	3.29815	3.60974
1	2	250	3.31329	3.36022	3.37605
1	2	375	3.21439	3.19693	3.21025
1	2	500	3.3155	3.24675	3.3095
1	2	625	3.33037	3.30688	3.23211
1	2	750	3.34432	3.32447	3.2841
1	2	875	3.43807	3.38753	3.52711
1	2	1000	3.4941	3.43407	3.36676
1	2	1125	3.46552	3.39674	3.52605
1	2	1250	3.34922	3.29815	3.17564
1	2	1375	3.29753	3.28084	3.20513
1	2	1500	3.31269	3.28947	3.30846
1	2	1625	3.19065	3.26371	3.33846
1	2	1750	3.38852	3.38753	3.34026
1	2	1875	3.4004	3.39674	3.35553
1	2	2000	3.13487	3.20513	2.9965
1	2	2125	3.16399	3.1407	3.19805
1	2	2250	3.23774	3.24675	3.24179
1	2	2375	3.25369	3.22997	3.2595
1	2	2500	3.2869	3.30688	3.29462
1	2	2625	3.29838	3.25521	3.27821
1	2	2750	3.24704	3.26371	3.21225
1	2	2875	3.3093	3.27225	3.31538
1	2	3000	3.28515	3.30688	3.25718
1	2	3125	3.27288	3.28947	3.29667
1	2	3250	3.21637	3.22997	3.19769
1	2	3375	3.22636	3.33333	3.26154
1	2	3500	3.13107	3.28947	3.29462
1	2	3625	3.19681	3.27225	3.27103
1	2	3750	3.11495	3.25521	3.22795
1	2	3875	3.18479	3.27225	3.2495
1	2	4000	3.34714	3.39674	3.30351	3.29482
2	1	125	4.62783	4.48029	4.55893
2	1	250	4.39061	4.4964	4.52897
2	1	375	4.31797	4.48029	4.4931
2	1	500	4.12444	4.2517	4.26267
2	1	625	4.13093	4.32526	4.259
2	1	750	4.00493	4.19463	4.17323
2	1	875	4.05297	4.23729	4.294
2	1	1000	4.04112	4.16667	4.12065
2	1	1125	4.00674	4.20875	4.24452
2	1	1250	4.04758	4.20875	4.2029
2	1	1375	3.9443	4.11184	4.14258
2	1	1500	4.11019	4.31034	4.35033
2	1	1625	4.07086	4.29553	4.257
2	1	1750	4.19098	4.38596	4.45833
2	1	1875	4.1985	4.40141	4.37586
2	1	2000	4.15428	4.38596	4.16586
2	1	2125	4.48059	4.51264	4.85586
2	1	2250	4.47029	4.48029	4.56655
2	1	2375	4.38911	4.52899	4.52724
2	1	2500	4.46613	4.62963	4.64536
2	1	2625	4.52222	4.64684	4.71714
2	1	2750	4.50329	4.69925	4.69556
2	1	2875	4.5169	4.71698	4.73893
2	1	3000	4.43666	4.66418	4.60407
2	1	3125	4.42195	4.59559	4.6331
2	1	3250	4.39868	4.57875	4.59571
2	1	3375	4.39972	4.61255	4.57143
2	1	3500	4.23741	4.48029	4.40793
2	1	3625	4.33651	4.52899	4.61069
2	1	3750	4.43338	4.64684	4.64815
2	1	3875	4.47086	4.62963	4.59714
2	1	4000	4.34239	4.59559	3.9375	4.45275
2	2	125	5.11794	5.12295	5.16375
2	2	250	4.75013	4.80769	4.96852
2	2	375	4.66386	4.90196	4.89407
2	2	500	4.67747	4.80769	4.71407
2	2	625	4.60038	4.75285	4.75111
2	2	750	4.6405	4.73485	4.81393
2	2	875	4.74444	4.78927	4.6937
2	2	1000	4.71431	4.77099	4.75037
2	2	1125	4.73249	4.80769	4.78593
2	2	1250	4.59471	4.71698	4.64556
2	2	1375	4.51703	4.61255	4.59214
2	2	1500	4.49129	4.64684	4.67643
2	2	1625	4.61564	4.69925	4.63
2	2	1750	4.68144	4.80769	4.76
2	2	1875	4.69171	4.78927	4.78704
2	2	2000	4.28397	4.54545	4.24759
2	2	2125	4.23391	4.26621	4.77433
2	2	2250	4.42412	4.59559	4.48429
2	2	2375	4.5834	4.61255	4.72071
2	2	2500	4.36845	4.56204	4.52138
2	2	2625	4.39295	4.56204	4.46643
2	2	2750	4.27072	4.48029	4.46
2	2	2875	4.24144	4.4964	4.24793
2	2	3000	4.3641	4.48029	4.50759
2	2	3125	4.06417	4.26621	4.273
2	2	3250	4.4294	4.57875	4.58286
2	2	3375	4.485	4.73485	4.61143
2	2	3500	4.26378	4.48029	4.32321
2	2	3625	4.68042	4.64684	4.66429
2	2	3750	4.47366	4.61255	4.75357
2	2	3875	4.52215	4.61255	4.46207
2	2	4000	4.08269	4.34028	3.89621	4.64505
3	1	125	2.81206	2.84738	2.84977
3	1	250	2.91955	2.84738	3.00778
3	1	375	2.87651	2.94118	2.92581
3	1	500	2.81064	2.81532	2.81674
3	1	625	2.78816	2.77778	2.81978
3	1	750	2.84718	2.86041	2.79818
3	1	875	2.92761	2.92056	2.9775
3	1	1000	2.92005	2.93427	2.94159
3	1	1125	2.83324	2.84091	2.83022
3	1	1250	2.6122	2.68817	2.66064
3	1	1375	2.67345	2.68817	2.71104
3	1	1500	2.77632	2.81532	2.79867
3	1	1625	2.75451	2.74123	2.76298
3	1	1750	2.71673	2.74123	2.74152
3	1	1875	2.75473	2.7533	2.8
3	1	2000	2.71915	2.6824	2.48638
3	1	2125	2.62743	2.60417	2.66531
3	1	2250	2.56939	2.55102	2.6366
3	1	2375	2.63443	2.62055	2.63306
3	1	2500	2.594	2.58264	2.5654
3	1	2625	2.52528	2.46063	2.50941
3	1	2750	2.52593	2.5355	2.50725
3	1	2875	2.52022	2.48509	2.46471
3	1	3000	2.62792	2.62605	2.62604
3	1	3125	2.57057	2.52525	2.56686
3	1	3250	2.50992	2.52016	2.49843
3	1	3375	2.47113	2.45098	2.46635
3	1	3500	2.38533	2.38095	2.36792
3	1	3625	2.59985	2.56148	2.5918
3	1	3750	2.48544	2.5	2.52118
3	1	3875	2.50286	2.47525	2.49471
3	1	4000	2.58933	2.54065	2.39061	2.66611
3	2	125	2.61693	2.60417	2.85229
3	2	250	2.70692	2.73523	2.72043
3	2	375	2.71735	2.74725	2.74152
3	2	500	2.68059	2.68817	2.74729
3	2	625	2.68528	2.69978	2.69511
3	2	750	2.63721	2.64831	2.64979
3	2	875	2.59536	2.59875	2.6202
3	2	1000	2.61115	2.58799	2.5152
3	2	1125	2.55645	2.55624	2.55796
3	2	1250	2.54096	2.57732	2.5342
3	2	1375	2.64026	2.60417	2.65898
3	2	1500	2.46198	2.52016	2.53961
3	2	1625	2.49227	2.50501	2.5216
3	2	1750	2.4855	2.5355	2.5251
3	2	1875	2.61842	2.58264	2.6202
3	2	2000	2.55001	2.55102	2.4604
3	2	2125	2.42551	2.41313	2.57642
3	2	2250	2.42443	2.42718	2.45404
3	2	2375	2.44475	2.45098	2.44712
3	2	2500	2.47606	2.47036	2.4875
3	2	2625	2.46408	2.48016	2.4949
3	2	2750	2.49098	2.49501	2.495
3	2	2875	2.44553	2.43191	2.44462
3	2	3000	2.47059	2.49501	2.49902
3	2	3125	2.44694	2.43191	2.43808
3	2	3250	2.37873	2.41313	2.38189
3	2	3375	2.50511	2.46063	2.57
3	2	3500	2.43945	2.42248	2.35811
3	2	3625	2.42041	2.39923	2.44981
3	2	3750	2.34573	2.3855	2.38887
3	2	3875	2.28451	2.28938	2.30821
3	2	4000	2.35006	2.34082	2.15981	2.51714
4	1	125	3.36111	3.27225	3.38
4	1	250	3.19044	3.22165	3.2215
4	1	375	3.07641	3.13283	3.18
4	1	500	3.02142	3.04136	3.00167
4	1	625	2.77545	2.82805	2.83533
4	1	750	2.88211	2.92056	2.89477
4	1	875	2.81104	2.82167	2.85644
4	1	1000	2.6933	2.7533	2.76787
4	1	1125	2.79564	2.86041	2.855
4	1	1250	2.86702	2.92056	2.95136
4	1	1375	2.76346	2.80269	2.77174
4	1	1500	2.81999	2.86697	2.9025
4	1	1625	3.0472	3.11721	3.12634
4	1	1750	3.14464	3.17259	3.21585
4	1	1875	3.30026	3.37838	3.34579
4	1	2000	3.01887	3.09406	2.8639
4	1	2125	3.06666	3.03398	3.33905
4	1	2250	3.21105	3.30688	3.30872
4	1	2375	3.03614	3.125	3.15976
4	1	2500	3.05083	3.17259	3.14488
4	1	2625	3.06815	3.15657	3.144
4	1	2750	3.88924	3.85802	4.06471
4	1	2875	4.39517	4.4964	4.39214
4	1	3000	3.59108	3.82263	3.75059
4	1	3125	3.41267	3.52113	3.65459
4	1	3250	3.86389	4.00641	4.05719
4	1	3375	3.92734	4.03226	4.05125
4	1	3500	3.61723	3.79939	3.71235
4	1	3625	3.49978	3.63372	3.69886
4	1	3750	3.53727	3.76506	3.70706
4	1	3875	3.36301	3.56125	3.59162
4	1	4000	3.37146	3.55114	3.12171	3.31397
4	2	125	2.67929	2.69397	2.8637
4	2	250	2.7284	2.82167	2.7563
4	2	375	2.68051	2.79018	2.78844
4	2	500	2.58425	2.63713	2.60653
4	2	625	2.35178	2.43665	2.51019
4	2	750	2.59337	2.68817	2.665
4	2	875	2.66984	2.71739	2.74681
4	2	1000	2.72131	2.78396	2.83435
4	2	1125	2.72828	2.83447	2.83067
4	2	1250	2.69942	2.81532	2.826
4	2	1375	2.73639	2.84091	2.85067
4	2	1500	2.66587	2.74123	2.69894
4	2	1625	2.65518	2.79018	2.78844
4	2	1750	2.96396	2.93427	2.98864
4	2	1875	2.85516	3.00481	3.00256
4	2	2000	2.73844	2.84738	2.56067
4	2	2125	2.58788	2.6824	2.76723
4	2	2250	2.52168	2.69397	2.65542
4	2	2375	2.68199	2.87356	2.87068
4	2	2500	2.67778	2.85388	2.89067
4	2	2625	2.5634	2.75938	2.74783
4	2	2750	2.56299	2.74725	2.79447
4	2	2875	2.90273	3.10174	3.07854
4	2	3000	2.72516	2.90023	2.84045
4	2	3125	2.89607	3.07882	3.085
4	2	3250	2.6857	2.92056	2.85581
4	2	3375	2.61835	2.87356	2.86022
4	2	3500	2.55604	2.78396	2.81
4	2	3625	2.77269	2.96912	3.05581
4	2	3750	2.7874	2.96209	3.04977
4	2	3875	2.7789	2.95508	2.95488
4	2	4000	2.8771	3.01205	2.81286	2.82954
5	1	125	4.8798	4.66418	4.97259
5	1	250	4.43547	4.56204	4.70893
5	1	375	4.40554	4.52899	4.50586
5	1	500	4.41907	4.56204	4.53357
5	1	625	4.56918	4.66418	4.70143
5	1	750	4.52046	4.71698	4.53607
5	1	875	4.55157	4.71698	4.81
5	1	1000	4.49443	4.69925	4.8
5	1	1125	4.36754	4.52899	4.49929
5	1	1250	4.35943	4.57875	4.4475
5	1	1375	4.22655	4.41696	4.45933
5	1	1500	4.32113	4.56204	4.63214
5	1	1625	4.38821	4.66418	4.62357
5	1	1750	4.30745	4.54545	4.55964
5	1	1875	4.38758	4.68165	4.54679
5	1	2000	4.36843	4.61255	4.63321
5	1	2125	4.44514	4.62963	5.28
5	1	2250	4.47823	4.80769	4.87148
5	1	2375	4.51928	4.77099	4.7863
5	1	2500	4.46712	4.77099	4.71679
5	1	2625	4.59479	4.92126	4.92577
5	1	2750	4.54549	4.82625	4.91259
5	1	2875	4.59913	4.98008	4.90462
5	1	3000	4.69693	5.0813	5.02885
5	1	3125	4.75517	5.0813	5.092
5	1	3250	4.74467	5.06073	5.15731
5	1	3375	4.61192	5.0813	4.99962
5	1	3500	4.68531	5	5.06308
5	1	3625	4.6783	5.02008	5.04846
5	1	3750	4.63195	5.06073	5.0208
5	1	3875	4.91414	5.29661	5.3548
5	1	4000	5.1687	5.36481	4.76458	4.79559
5	2	125	4.92072	4.78927	5.11538
5	2	250	4.74489	4.90196	4.99222
5	2	375	4.54364	4.78927	4.70704
5	2	500	4.53553	4.73485	4.70815
5	2	625	4.44833	4.69925	4.67857
5	2	750	4.43921	4.69925	4.70556
5	2	875	4.47053	4.73485	4.72929
5	2	1000	4.53181	4.75285	4.85074
5	2	1125	4.52675	4.80769	4.80407
5	2	1250	4.44439	4.73485	4.71519
5	2	1375	4.38849	4.75285	4.725
5	2	1500	4.4193	4.73485	4.75815
5	2	1625	4.37234	4.75285	4.65148
5	2	1750	4.34364	4.62963	4.61429
5	2	1875	4.45031	4.73485	4.84357
5	2	2000	4.26137	4.69925	4.63407
5	2	2125	4.28819	4.46429	4.90793
5	2	2250	4.22628	4.52899	4.58828
5	2	2375	4.33671	4.68165	4.68857
5	2	2500	4.37228	4.68165	4.64074
5	2	2625	4.36093	4.66418	4.67393
5	2	2750	4.36322	4.71698	4.66143
5	2	2875	4.31422	4.68165	4.7263
5	2	3000	4.2989	4.68165	4.74071
5	2	3125	4.35522	4.69925	4.66393
5	2	3250	4.39196	4.80769	4.83519
5	2	3375	4.24524	4.71698	4.64222
5	2	3500	4.47923	4.80769	4.89593
5	2	3625	4.38126	4.77099	4.75111
5	2	3750	4.34393	4.77099	4.81393
5	2	3875	4.35186	4.84496	4.82731
5	2	4000	4.5102	4.92126	4.82731	4.73091
6	1	125	3.87953	3.84615	3.98844
6	1	250	3.45049	3.49162	3.51432
6	1	375	3.45403	3.55114	3.55
6	1	500	3.48013	3.57143	3.61139
6	1	625	3.47922	3.62319	3.59722
6	1	750	3.34609	3.4153	3.42421
6	1	875	3.34544	3.4153	3.35865
6	1	1000	3.3299	3.36927	3.37368
6	1	1125	3.30934	3.37838	3.39921
6	1	1250	3.28378	3.33333	3.33128
6	1	1375	3.22044	3.33333	3.36526
6	1	1500	3.23944	3.29815	3.27231
6	1	1625	3.1483	3.16456	3.19585
6	1	1750	3.1876	3.22165	3.27077
6	1	1875	3.18234	3.22165	3.23675
6	1	2000	3.12914	3.17259	3.20927
6	1	2125	3.19389	3.22165	3.54256
6	1	2250	3.23594	3.28084	3.3795
6	1	2375	3.28808	3.29815	3.305
6	1	2500	3.44261	3.52113	3.42703
6	1	2625	3.38872	3.44353	3.37324
6	1	2750	3.35164	3.38753	3.24579
6	1	2875	3.48006	3.63372	3.47333
6	1	3000	3.49382	3.62319	3.57457
6	1	3125	3.40042	3.5014	3.4473
6	1	3250	3.43141	3.54108	3.53639
6	1	3375	3.43228	3.55114	3.50917
6	1	3500	3.38704	3.57143	3.47833
6	1	3625	3.38351	3.45304	3.37973
6	1	3750	3.46253	3.57143	3.53972
6	1	3875	3.53113	3.66569	3.66444
6	1	4000	3.71073	3.84615	3.50906	3.45369
6	2	125	4.13214	4.07166	4.01968
6	2	250	3.76764	3.78788	3.865
6	2	375	3.64104	3.69822	3.64912
6	2	500	3.63612	3.7092	3.71057
6	2	625	3.59874	3.67647	3.71743
6	2	750	3.65446	3.72024	3.71543
6	2	875	3.59094	3.62319	3.57743
6	2	1000	3.64402	3.67647	3.69914
6	2	1125	3.63784	3.7092	3.70629
6	2	1250	3.65209	3.72024	3.67943
6	2	1375	3.60555	3.67647	3.70714
6	2	1500	3.63834	3.73134	3.71559
6	2	1625	3.63958	3.72024	3.76257
6	2	1750	3.60101	3.73134	3.70471
6	2	1875	3.58681	3.73134	3.70486
6	2	2000	3.43596	3.56125	3.51889
6	2	2125	3.63019	3.68732	3.818
6	2	2250	3.47618	3.57143	3.65833
6	2	2375	3.52854	3.63372	3.61371
6	2	2500	3.55488	3.67647	3.62657
6	2	2625	3.54084	3.60231	3.6325
6	2	2750	3.52663	3.63372	3.656
6	2	2875	3.55276	3.69822	3.68914
6	2	3000	3.59166	3.67647	3.60971
6	2	3125	3.64254	3.72024	3.73143
6	2	3250	3.62001	3.7092	3.78941
6	2	3375	3.67821	3.78788	3.83971
6	2	3500	3.75592	3.93082	3.83909
6	2	3625	3.70123	3.88199	3.96303
6	2	3750	3.67961	3.76506	3.78647
6	2	3875	3.90227	4.05844	4.07094
6	2	4000	4.33884	4.40141	3.90333	3.74936
7	1	125	2.75068	2.62055	2.76208
7	1	250	2.63382	2.54065	2.5674
7	1	375	2.57718	2.58799	2.55388
7	1	500	2.53944	2.46548	2.50865
7	1	625	2.48857	2.47036	2.51745
7	1	750	2.46568	2.47036	2.42327
7	1	875	2.34911	2.3855	2.39887
7	1	1000	2.47245	2.47525	2.49038
7	1	1125	2.34853	2.39464	2.35717
7	1	1250	2.39413	2.3855	2.42204
7	1	1375	2.51576	2.48016	2.48118
7	1	1500	2.48905	2.5	2.47608
7	1	1625	2.55148	2.5	2.56608
7	1	1750	2.48166	2.47036	2.43231
7	1	1875	2.45176	2.38095	2.38811
7	1	2000	2.5092	2.42718	2.36642
7	1	2125	2.46003	2.51004	2.5092
7	1	2250	2.45893	2.47525	2.47654
7	1	2375	2.43841	2.39923	2.43132
7	1	2500	2.50048	2.4558	2.38327
7	1	2625	2.45977	2.39464	2.4334
7	1	2750	2.45607	2.46063	2.41558
7	1	2875	2.45934	2.42718	2.47019
7	1	3000	2.40314	2.42718	2.41528
7	1	3125	2.4104	2.39464	2.43604
7	1	3250	2.55208	2.53036	2.4848
7	1	3375	2.67637	2.66525	2.68188
7	1	3500	2.46466	2.49501	2.5351
7	1	3625	2.58447	2.56674	2.525
7	1	3750	2.67406	2.68817	2.74104
7	1	3875	2.79444	2.76549	2.77761
7	1	4000	2.61876	2.57732	2.43551	2.49337
7	2	125	2.32875	2.25632	2.314
7	2	250	2.1656	2.11149	2.11082
7	2	375	2.19413	2.13311	2.16034
7	2	500	2.19905	2.13675	2.157
7	2	625	2.12913	2.12585	2.07712
7	2	750	2.14113	2.11864	2.08667
7	2	875	2.03643	2.04248	2.08762
7	2	1000	2.07972	2.04918	2.08903
7	2	1125	2.09401	2.10084	2.0575
7	2	1250	2.11742	2.10438	2.10033
7	2	1375	2.10264	2.09732	2.12517
7	2	1500	2.02074	1.98413	1.97844
7	2	1625	1.9436	1.93199	1.99258
7	2	1750	1.97433	1.96541	1.97492
7	2	1875	1.9973	1.98413	1.98734
7	2	2000	2.06411	2.06271	2.05164
7	2	2125	2.04169	2.02265	2.03952
7	2	2250	2.1801	2.12947	2.17533
7	2	2375	2.1868	2.12224	2.12167
7	2	2500	2.181	2.16638	2.1631
7	2	2625	2.27781	2.20459	2.2219
7	2	2750	2.36976	2.30627	2.30473
7	2	2875	2.44407	2.40848	2.44491
7	2	3000	2.49456	2.47036	2.26824
7	2	3125	subject stopt due to blisters on feet
7	2	3250
7	2	3375
7	2	3500
7	2	3625
7	2	3750
7	2	3875
7	2	4000				2.12646
8	1	125	3.9738	3.96825	4.10032
8	1	250	3.83238	3.82263	3.96294
8	1	375	3.97321	3.96825	4.01576
8	1	500	3.92274	3.90625	3.94333
8	1	625	3.87447	3.84615	3.79364
8	1	750	3.81751	3.86997	3.88091
8	1	875	3.78332	3.84615	3.84706
8	1	1000	3.85738	3.9557	3.96455
8	1	1125	3.83339	3.83436	3.83909
8	1	1250	3.75081	3.85802	3.80882
8	1	1375	3.74246	3.75375	3.81971
8	1	1500	3.83183	3.94322	3.92879
8	1	1625	3.87919	3.93082	3.98844
8	1	1750	3.84604	4.00641	3.91848
8	1	1875	3.83591	3.84615	3.88727
8	1	2000	4.01725	4.04531	4.01344
8	1	2125	4.07566	4.03226	4.39937
8	1	2250	3.90865	4.01929	4.05281
8	1	2375	3.84577	3.93082	3.89061
8	1	2500	3.82623	3.99361	4.04562
8	1	2625	3.86729	3.94322	3.94333
8	1	2750	3.90396	4.05844	3.97094
8	1	2875	3.94957	4.04531	4.11812
8	1	3000	3.94038	4.01929	4.00688
8	1	3125	4.00506	4.07166	4.04032
8	1	3250	4.10378	4.07166	4.11281
8	1	3375	4.08475	4.15282	4.11677
8	1	3500	3.94327	3.98089	3.99576
8	1	3625	3.97038	4.04531	4.08903
8	1	3750	4.0293	4.07166	4.11937
8	1	3875	4.05499	4.11184	4.03625
8	1	4000	4.13083	4.08497	3.63967	3.96983
8	2	125	3.98135	3.99361	3.99032
8	2	250	3.82104	3.84615	3.89529
8	2	375	3.86063	3.86997	3.85697
8	2	500	3.85042	3.9557	3.96576
8	2	625	3.82862	3.86997	3.86182
8	2	750	3.9282	4.00641	4.01313
8	2	875	3.86239	3.96825	3.94333
8	2	1000	3.90457	3.9557	3.98969
8	2	1125	3.9566	4.07166	4.08531
8	2	1250	3.92288	4.08497	4.02688
8	2	1375	3.99216	4.07166	4.09194
8	2	1500	4.02357	4.13907	4.08677
8	2	1625	4.02488	4.03226	4.15188
8	2	1750	4.02111	4.13907	4.02687
8	2	1875	4.08561	4.08497	4.16387
8	2	2000	4.24041	4.16667	3.97968
8	2	2125	4.17613	4.1806	4.30935
8	2	2250	3.98877	4.05844	4.11688
8	2	2375	3.88329	4.00641	4.06531
8	2	2500	3.89445	4.04531	4.04094
8	2	2625	3.91774	4.01929	4.03219
8	2	2750	3.91362	4.01929	3.99094
8	2	2875	3.93688	4.03226	4.04406
8	2	3000	3.99069	4.05844	4.11687
8	2	3125	4.10012	4.1806	4.13065
8	2	3250	4.13593	4.15282	4.19839
8	2	3375	4.31111	4.2517	4.288
8	2	3500	4.16495	4.23729	4.21355
8	2	3625	4.12253	4.19463	4.19645
8	2	3750	4.17414	4.16667	4.14548
8	2	3875	4.17957	4.16667	4.22355
8	2	4000	4.21571	4.13907	3.75968	4.06767
9	1	125	2.7602	2.74725	2.89978
9	1	250	2.66416	2.6824	2.71479
9	1	375	2.67056	2.70563	2.62894
9	1	500	2.69124	2.68817	2.77229
9	1	625	2.59005	2.55624	2.5216
9	1	750	2.68134	2.68817	2.74277
9	1	875	2.70591	2.64271	2.57184
9	1	1000	2.67299	2.57202	2.62918
9	1	1125	2.65483	2.62055	2.69939
9	1	1250	2.78717	2.74725	2.65674
9	1	1375	2.72055	2.69978	2.62125
9	1	1500	2.74524	2.69397	2.76106
9	1	1625	2.7685	2.7115	2.79383
9	1	1750	2.81068	2.71739	2.76191
9	1	1875	2.80714	2.74725	2.76319
9	1	2000	2.76274	2.60417	2.48429
9	1	2125	2.7624	2.60417	2.66265
9	1	2250	2.55092	2.44618	2.46135
9	1	2375	2.6973	2.6096	2.62735
9	1	2500	2.68111	2.60417	2.58163
9	1	2625	2.67534	2.58264	2.63041
9	1	2750	2.78772	2.69978	2.69298
9	1	2875	2.66582	2.5355	2.51392
9	1	3000	2.73122	2.63713	2.65521
9	1	3125	2.62821	2.52525	2.507
9	1	3250	2.53724	2.42248	2.4317
9	1	3375	2.53493	2.40385	2.44623
9	1	3500	2.59668	2.48016	2.43529
9	1	3625	2.50676	2.39464	2.40981
9	1	3750	2.67494	2.5	2.58549
9	1	3875	2.97824	2.84091	2.83289
9	1	4000	2.94734	2.72926	2.60244	2.62001
9	2	125	2.61189	2.63158	2.64872
9	2	250	2.41522	2.46548	2.50577
9	2	375	2.29709	2.35849	2.37204
9	2	500	2.43058	2.45098	2.4225
9	2	625	2.37109	2.39923	2.39868
9	2	750	2.38695	2.41779	2.4683
9	2	875	2.37282	2.41313	2.39811
9	2	1000	2.41918	2.44618	2.41808
9	2	1125	2.34854	2.40385	2.44585
9	2	1250	2.44393	2.48016	2.44235
9	2	1375	2.54901	2.59336	2.62816
9	2	1500	2.54798	2.58799	2.577
9	2	1625	2.65181	2.65393	2.71229
9	2	1750	2.58011	2.61506	2.57122
9	2	1875	2.66758	2.65393	2.62729
9	2	2000	2.60755	2.54582	2.4512
9	2	2125	2.54975	2.52525	2.552
9	2	2250	2.26081	2.29358	2.32482
9	2	2375	2.29468	2.31054	2.29564
9	2	2500	2.35089	2.36742	2.39167
9	2	2625	2.3441	2.35849	2.39537
9	2	2750	2.3921	2.42248	2.43192
9	2	2875	2.37052	2.43191	2.40736
9	2	3000	2.39341	2.36295	2.33907
9	2	3125	2.40481	2.40385	2.45755
9	2	3250	2.52629	2.54065	2.5514
9	2	3375	2.46227	2.50501	2.49294
9	2	3500	2.35632	2.39464	2.40264
9	2	3625	2.33212	2.35849	2.31778
9	2	3750	2.28917	2.31481	2.33218
9	2	3875	2.33962	2.34962	2.4013
9	2	4000	2.55025	2.59875	2.39592	2.45798
10	1	125	5.06764	4.75285	4.61538
10	1	250	4.55671	4.48029	4.38034
10	1	375	4.29143	4.23729	4.32097
10	1	500	4.22099	4.15282	4.11839
10	1	625	4.20897	4.13907	4.07484
10	1	750	4.15957	4.11184	4.09
10	1	875	4.09392	3.98089	4.02879
10	1	1000	4.23747	4.13907	4.19161
10	1	1125	4.08695	4.00641	4.03125
10	1	1250	4.14503	4.08497	4.01063
10	1	1375	4.29105	4.07166	4.07935
10	1	1500	4.27599	4.12541	4.11125
10	1	1625	4.30783	4.13907	4.1229
10	1	1750	4.27456	4.13907	4.14226
10	1	1875	4.2727	4.08497	4.06375
10	1	2000	4.36688	4.15282	3.95129
10	1	2125	4.53167	4.37063	4.19167
10	1	2250	4.50907	4.40141	4.57483
10	1	2375	4.47421	4.31034	4.39067
10	1	2500	4.37245	4.26621	4.306
10	1	2625	4.38764	4.28082	4.308
10	1	2750	4.39886	4.26621	4.11484
10	1	2875	4.28397	4.13907	4.19323
10	1	3000	4.3145	4.23729	4.14033
10	1	3125	4.43156	4.26621	4.22581
10	1	3250	4.49727	4.32526	4.336
10	1	3375	4.50687	4.29553	4.25333
10	1	3500	4.46422	4.29553	4.461
10	1	3625	4.22549	4.11184	4.20806
10	1	3750	4.20659	4.16667	4.19452
10	1	3875	4.29611	4.22297	4.31
10	1	4000	4.27755	4.03226	3.63375	4.21209
10	2	125	4.19399	4.03226	3.99129
10	2	250	3.89477	3.86997	3.90424
10	2	375	3.72506	3.74251	3.65657
10	2	500	3.68057	3.64431	3.71029
10	2	625	3.62773	3.61272	3.59806
10	2	750	3.63008	3.65497	3.71343
10	2	875	3.65375	3.69822	3.692
10	2	1000	3.71906	3.72024	3.72088
10	2	1125	3.78664	3.77644	3.76059
10	2	1250	3.79436	3.73134	3.73657
10	2	1375	3.80581	3.75375	3.79559
10	2	1500	3.766	3.74251	3.73257
10	2	1625	3.80388	3.83436	3.75636
10	2	1750	3.86428	3.79939	3.80735
10	2	1875	3.8689	3.94322	4.04152
10	2	2000	3.94639	3.93082	3.80938
10	2	2125	4.19636	4.08497	3.95969
10	2	2250	4.22924	4.16667	4.24194
10	2	2375	4.23678	4.2517	4.255
10	2	2500	4.24644	4.20875	4.01613
10	2	2625	4.35448	4.26621	4.19167
10	2	2750	4.38369	4.31034	4.34467
10	2	2875	4.45892	4.38596	4.51233
10	2	3000	4.45456	4.3554	4.268
10	2	3125	4.51268	4.41696	4.35483
10	2	3250	4.55978	4.43262	4.46724
10	2	3375	4.56672	4.4484	4.53552
10	2	3500	4.48494	4.41696	4.38933
10	2	3625	4.54389	4.4484	4.31172
10	2	3750	4.67224	4.52899	4.535
10	2	3875	4.64681	4.54545	4.80759
10	2	4000	4.5614	4.38596	4.0231	4.0669
11	1	125	3.24738	3.18878	3.22667
11	1	250	3.11707	3.1407	3.17683
11	1	375	3.07465	3.1407	3.05049
11	1	500	3.03743	3.13283	3.13976
11	1	625	2.87918	2.9976	2.98738
11	1	750	2.99537	3.125	3.16902
11	1	875	3.0609	3.13283	3.11439
11	1	1000	3.06665	3.17259	3.16512
11	1	1125	3.07382	3.14861	3.1635
11	1	1250	3.14793	3.29815	3.31538
11	1	1375	2.96066	3.04136	3.07643
11	1	1500	2.90688	3.06373	3.05571
11	1	1625	3.01792	3.125	3.09488
11	1	1750	3.09313	3.26371	3.36872
11	1	1875	3.15925	3.27225	3.27425
11	1	2000	3.1329	3.20513	2.9965
11	1	2125	3.10854	3.18066	3.303
11	1	2250	3.09452	3.29815	3.31872
11	1	2375	3.31162	3.42466	3.47838
11	1	2500	3.27756	3.48189	3.47811
11	1	2625	3.29719	3.52113	3.56892
11	1	2750	3.46758	3.65497	3.66286
11	1	2875	3.57698	3.75375	3.80853
11	1	3000	3.54012	3.72024	3.69171
11	1	3125	3.49623	3.73134	3.715
11	1	3250	3.41881	3.67647	3.63543
11	1	3375	3.32441	3.57143	3.6225
11	1	3500	3.33182	3.56125	3.59556
11	1	3625	3.4194	3.62319	3.66167
11	1	3750	3.53478	3.78788	3.73059
11	1	3875	3.67154	3.86997	3.88788
11	1	4000	3.5732	3.85802	3.78355	3.38012
11	2	125	3.38879	3.27225	3.43316
11	2	250	3.24129	3.30688	3.30026
11	2	375	3.06037	3.09406	3.07366
11	2	500	3.13846	3.18066	3.20683
11	2	625	3.14552	3.16456	3.19275
11	2	750	3.11077	3.18066	3.15275
11	2	875	3.22407	3.34225	3.34128
11	2	1000	3.33577	3.39674	3.42
11	2	1125	3.35281	3.4153	3.3873
11	2	1250	3.30017	3.38753	3.415
11	2	1375	3.24193	3.31565	3.29744
11	2	1500	3.36724	3.49162	3.48514
11	2	1625	3.41484	3.49162	3.50417
11	2	1750	3.40655	3.5014	3.50973
11	2	1875	3.41749	3.5014	3.49676
11	2	2000	3.35961	3.39674	3.32342
11	2	2125	3.36991	3.35121	3.43395
11	2	2250	3.35411	3.47222	3.56784
11	2	2375	3.32771	3.43407	3.42595
11	2	2500	3.35054	3.42466	3.49605
11	2	2625	3.35895	3.43407	3.48486
11	2	2750	3.40802	3.55114	3.48417
11	2	2875	3.42529	3.55114	3.54541
11	2	3000	3.3766	3.56125	3.54389
11	2	3125	3.46261	3.61272	3.67629
11	2	3250	3.41464	3.62319	3.55111
11	2	3375	3.3779	3.47222	3.41324
11	2	3500	3.44366	3.56125	3.58583
11	2	3625	3.41063	3.52113	3.59222
11	2	3750	3.40442	3.54108	3.47054
11	2	3875	3.37911	3.56125	3.54417
11	2	4000	3.49976	3.64431	3.643	3.42988
12	1	125	3.25943	3.29815	3.38342
12	1	250	3.06897	3.14861	3.14195
12	1	375	3.02643	3.10174	3.06585
12	1	500	3.05513	3.11721	3.08854
12	1	625	2.96585	3.11721	3.14146
12	1	750	3.00594	3.09406	3.12951
12	1	875	3.06938	3.125	3.10439
12	1	1000	3.07584	3.125	3.1661
12	1	1125	2.98871	3.08642	3.07762
12	1	1250	3.02374	3.11721	3.08488
12	1	1375	3.04124	3.10174	3.06659
12	1	1500	2.99961	3.07882	3.07452
12	1	1625	2.94254	3.05623	3.07405
12	1	1750	2.92353	3.05623	3.03429
12	1	1875	2.94639	3.02663	3.05143
12	1	2000	2.95241	3.01932	3.0231
12	1	2125	3.02594	3.18066	3.37976
12	1	2250	2.99571	3.15657	3.2581
12	1	2375	2.99715	3.13283	3.31
12	1	2500	2.99214	3.22997	3.31
12	1	2625	2.97014	3.08642	3.31
12	1	2750	3.00134	3.16456	3.31
12	1	2875	2.95169	3.125	3.31
12	1	3000	2.92302	3.15657	3.31
12	1	3125	2.9738	3.17259	3.31
12	1	3250	2.92902	3.125	3.31
12	1	3375	2.86319	3.04878	3.31
12	1	3500	2.8978	3.10174	3.31
12	1	3625	2.92818	3.125	3.31
12	1	3750	2.95852	3.1407	3.31
12	1	3875	2.97448	3.17259	3.31
12	1	4000	3.01561	3.19693	3.31	3.12455
12	2	125	3.11369	3.22165	3.56615
12	2	250	2.91223	2.94811	2.96419
12	2	375	2.85077	2.85388	2.87978
12	2	500	2.88922	2.88684	2.90818
12	2	625	2.92442	2.94118	2.91455
12	2	750	2.97091	2.94811	2.97512
12	2	875	3.04076	3.03398	3.00095
12	2	1000	3	2.96912	2.99977
12	2	1125	3.03278	3.04136	3.07651
12	2	1250	2.99554	3.04136	3.03262
12	2	1375	2.96767	2.9976	3.01214
12	2	1500	2.97834	3.04136	3.03558
12	2	1625	2.96404	2.96209	2.98651
12	2	1750	3.05185	3.125	3.09707
12	2	1875	2.9462	2.9976	3.06167
12	2	2000	2.96539	2.95508	2.88795
12	2	2125	3.02129	3.04136	3.20881
12	2	2250	2.92026	2.96209	3.0293
12	2	2375	2.92471	2.96209	2.96093
12	2	2500	2.95197	3.03398	3.0019
12	2	2625	2.96458	2.96912	2.99841
12	2	2750	2.897	2.91375	2.94302
12	2	2875	2.95264	2.96912	2.92545
12	2	3000	2.96403	2.9976	3.01238
12	2	3125	2.96086	2.99043	3.00651
12	2	3250	2.88933	2.92056	2.93114
12	2	3375	2.87474	2.9274	2.90205
12	2	3500	2.81631	2.85388	2.92182
12	2	3625	2.96149	3.01205	3.05698
12	2	3750	2.91172	3.00481	2.95429
12	2	3875	2.89706	2.94811	2.94909
12	2	4000	2.90759	2.96209	2.73951	2.98227
13	1	125	3.75375	3.74251	3.86333
13	1	250	3.59637	3.67647	3.72171
13	1	375	3.50559	3.63372	3.60528
13	1	500	3.46938	3.55114	3.50972
13	1	625	3.39951	3.42466	3.49703
13	1	750	3.50218	3.53107	3.51459
13	1	875	3.55282	3.5014	3.51
13	1	1000	3.55721	3.57143	3.5775
13	1	1125	3.56303	3.52113	3.51944
13	1	1250	3.49276	3.53107	3.52583
13	1	1375	3.47219	3.48189	3.48757
13	1	1500	3.36831	3.55114	3.49432
13	1	1625	3.40014	3.44353	3.53622
13	1	1750	3.43075	3.57143	3.50389
13	1	1875	3.41917	3.5014	3.52595
13	1	2000	3.4626	3.45304	3.25622
13	1	2125	3.35552	3.37838	3.53553
13	1	2250	3.27357	3.44353	3.44622
13	1	2375	3.32167	3.42466	3.53526
13	1	2500	3.38131	3.60231	3.56429
13	1	2625	3.35725	3.47222	3.49243
13	1	2750	3.281	3.52113	3.49622
13	1	2875	3.31325	3.4626	3.50838
13	1	3000	3.2066	3.47222	3.40973
13	1	3125	3.27694	3.47222	3.49514
13	1	3250	3.30597	3.48189	3.47081
13	1	3375	3.28105	3.51124	3.55167
13	1	3500	3.17598	3.37838	3.39895
13	1	3625	3.20563	3.47222	3.42243
13	1	3750	3.11275	3.36022	3.39923
13	1	3875	3.15087	3.47222	3.46622
13	1	4000	3.24632	3.52113	3.1775	3.50417
13	2	125	3.66327	3.56125	3.65314
13	2	250	3.42755	3.45304	3.52838
13	2	375	3.35032	3.43407	3.43684
13	2	500	3.34796	3.37838	3.38684
13	2	625	3.18462	3.28947	3.28282
13	2	750	3.24671	3.29815	3.24795
13	2	875	3.21208	3.23834	3.31385
13	2	1000	3.12182	3.15657	3.15
13	2	1125	3.08917	3.18066	3.1465
13	2	1250	3.08855	3.24675	3.199
13	2	1375	3.16733	3.23834	3.31667
13	2	1500	3.18353	3.26371	3.22125
13	2	1625	3.19955	3.26371	3.31846
13	2	1750	3.13964	3.31565	3.26103
13	2	1875	3.14118	3.31565	3.30289
13	2	2000	3.15549	3.24675	3.1555
13	2	2125	3.05388	3.16456	3.2535
13	2	2250	3.19249	3.26371	3.268
13	2	2375	3.06529	3.18878	3.211
13	2	2500	3.22161	3.32447	3.29895
13	2	2625	3.17057	3.26371	3.283
13	2	2750	3.1558	3.25521	3.30333
13	2	2875	3.21058	3.31565	3.32462
13	2	3000	3.18385	3.30688	3.26282
13	2	3125	3.14078	3.30688	3.32132
13	2	3250	3.17531	3.31565	3.34564
13	2	3375	3.12266	3.30688	3.30692
13	2	3500	3.09422	3.28947	3.26718
13	2	3625	3.27901	3.39674	3.45132
13	2	3750	3.1868	3.34225	3.37789
13	2	3875	3.40882	3.56125	3.56583
13	2	4000	3.80662	3.83436	3.55273	3.3224
14	1	125	3.37953	3.39674	3.49784
14	1	250	3.32789	3.38753	3.40553
14	1	375	3.36049	3.4626	3.45216
14	1	500	3.42925	3.47222	3.4827
14	1	625	3.10997	3.1407	3.14171
14	1	750	3.19216	3.22997	3.21846
14	1	875	3.26726	3.30688	3.3141
14	1	1000	3.14817	3.21337	3.27425
14	1	1125	3.24915	3.28084	3.29179
14	1	1250	3.2183	3.18878	3.1415
14	1	1375	3.26613	3.30688	3.32949
14	1	1500	3.14314	3.19693	3.173
14	1	1625	3.18293	3.25521	3.29325
14	1	1750	3.26634	3.32447	3.31921
14	1	1875	3.40442	3.35121	3.355
14	1	2000	3.11636	3.08642	3.03
14	1	2125	3.275	3.18066	3.33475
14	1	2250	3.31609	3.22997	3.298
14	1	2375	3.25323	3.22997	3.231
14	1	2500	3.31733	3.28947	3.31462
14	1	2625	3.44809	3.43407	3.43162
14	1	2750	3.42018	3.39674	3.45526
14	1	2875	3.46635	3.43407	3.43405
14	1	3000	3.36629	3.33333	3.3041
14	1	3125	3.39483	3.27225	3.34923
14	1	3250	3.41101	3.4626	3.40486
14	1	3375	3.37846	3.33333	3.38103
14	1	3500	3.32457	3.28084	3.28769
14	1	3625	3.28418	3.25521	3.26846
14	1	3750	3.33895	3.36022	3.38132
14	1	3875	3.32713	3.31565	3.35308
14	1	4000	3.38271	3.10945	3.10459	3.29746
14	2	125	4.57306	4.54545	4.91296
14	2	250	4.46255	4.4484	4.61333
14	2	375	4.21299	4.28082	4.29333
14	2	500	4.02462	3.94322	3.98531
14	2	625	3.64574	3.61272	3.55861
14	2	750	3.72325	3.66569	3.64486
14	2	875	3.80414	3.74251	3.776
14	2	1000	3.87049	3.76506	3.77559
14	2	1125	3.93636	3.85208	3.89697
14	2	1250	4.00687	3.85208	3.87265
14	2	1375	4.04179	3.9185	3.97091
14	2	1500	3.92775	3.77644	3.81765
14	2	1625	3.91112	3.74251	3.65147
14	2	1750	3.90549	3.82263	3.79206
14	2	1875	4.04833	3.74251	3.79559
14	2	2000	3.60198	3.4153	3.50921
14	2	2125	3.63745	3.62319	4.25171
14	2	2250	3.79086	3.68732	3.75829
14	2	2375	4.14266	3.98089	3.92121
14	2	2500	3.62504	3.51124	3.40667
14	2	2625	3.46854	3.39674	3.38711
14	2	2750	3.45938	3.45304	3.36541
14	2	2875	3.53018	3.44353	3.43784
14	2	3000	3.47531	3.39674	3.47921
14	2	3125	3.77805	3.67647	3.606
14	2	3250	3.62353	3.54108	3.51378
14	2	3375	3.50183	3.42466	3.35162
14	2	3500	3.52206	3.37838	3.48974
14	2	3625	4.19191	3.9557	3.89152
14	2	3750	3.86427	3.64431	3.78057
14	2	3875	4.39337	4.11184	3.98613
14	2	4000	4.36538	3.86997	3.53333	3.75691
